# Supplementary material for: Improved Immune Responses Against Zika Virus After Sequential Dengue and Zika Virus Infection in Humans
Source: Viruses. 2018 Sep 7;10(9):480. doi: 10.3390/v10090480 (PMC6164826; doi:10.3390/v10090480)
Supplement: Supplementary file 1 [file viruses-10-00480-s001.zip]

Archive with 5 entries (4 files):
- Fig_S1.pdf
- __MACOSX/
- __MACOSX/._Fig_S1.pdf
- TABLE_S1.pdf
- __MACOSX/._TABLE_S1.pdf
